# Supplementary material for: Green Fabrication of Zinc-Based Metal–Organic Frameworks@Bacterial Cellulose Aerogels via In Situ Mineralization for Wastewater Treatment
Source: Molecules. 2025 Feb 20;30(5):982. doi: 10.3390/molecules30050982 (PMC11901442; doi:10.3390/molecules30050982)
Supplement: Supplementary file 1 [file molecules-30-00982-s001.zip]

Archive with 1 entries (1 files):
- molecules-3461158-supplementary.pdf
